# Supplementary material for: Ill Fate of Rectal Mucinous Adenocarcinoma: A Defect in Immunosurveillance or a Mucin Coating Effect?—The IMMUNOREACT 20 Study
Source: Cancers (Basel). 2026 Jun 15;18(12):1943. doi: 10.3390/cancers18121943 (PMC13297536; doi:10.3390/cancers18121943)
Supplement: Supplementary file 1 [file cancers-18-01943-s001.zip]

Archive with 1 entries (1 files):
- cancers-4344292-supplementary.pdf
